# Supplementary material for: 1,3-Dichloroadamantyl-Containing Ureas as Potential Triple Inhibitors of Soluble Epoxide Hydrolase, p38 MAPK and c-Raf
Source: Int J Mol Sci. 2023 Dec 26;25(1):338. doi: 10.3390/ijms25010338 (PMC10779153; doi:10.3390/ijms25010338)
Supplement: Supplementary file 1 [file ijms-25-00338-s001.zip]

Archive with 1 entries (1 files):
- ijms-2764360-supplementary.pdf
